# Supplementary material for: Analysis of the Gut Microbiome and Dietary Habits in Metastatic Melanoma Patients with a Complete and Sustained Response to Immunotherapy
Source: Cancers (Basel). 2023 Jun 4;15(11):3052. doi: 10.3390/cancers15113052 (PMC10252899; doi:10.3390/cancers15113052)
Supplement: Supplementary file 1 [file cancers-15-03052-s001.zip]

Archive with 1 entries (1 files):
- cancers-2401678-supplementary.pdf
